# Supplementary material for: Murine Mast Cells That Are Deficient in IFNAR-Signaling Respond to Viral Infection by Producing a Large Amount of Inflammatory Cytokines, a Low Level of Reactive Oxygen Species, and a High Rate of Cell Death
Source: Int J Mol Sci. 2023 Sep 15;24(18):14141. doi: 10.3390/ijms241814141 (PMC10531704; doi:10.3390/ijms241814141)
Supplement: Supplementary file 1 [file ijms-24-14141-s001.zip]

Archive with 1 entries (1 files):
- ijms-2566893-supplementary.pdf
